# Supplementary material for: Antiadhesive Properties of Imidazolium Ionic Liquids Based on (−)-Menthol Against Candida spp
Source: Int J Mol Sci. 2021 Jul 14;22(14):7543. doi: 10.3390/ijms22147543 (PMC8304783; doi:10.3390/ijms22147543)
Supplement: Supplementary file 1 [file ijms-22-07543-s001.zip]

Archive with 1 entries (1 files):
- IJMS_ILs_Supplementary.pdf
